# Supplementary material for: Butyrate Alters Pyruvate Flux and Induces Lipid Accumulation in Cultured Colonocytes
Source: Int J Mol Sci. 2021 Oct 10;22(20):10937. doi: 10.3390/ijms222010937 (PMC8539916; doi:10.3390/ijms222010937)
Supplement: Supplementary file 1 [file ijms-22-10937-s001.zip]

Archive with 1 entries (1 files):
- ijms-1405231-supplementary.pdf
